# Supplementary material for: Complexity of the relationship between life expectancy and overlap of lifespans
Source: PLoS One. 2018 Jul 12;13(7):e0197985. doi: 10.1371/journal.pone.0197985 (PMC6042694; doi:10.1371/journal.pone.0197985)
Supplement: S1 R Code — (R) [file pone.0197985.s002.R]

rm(list = ls())

####################
# Set working directory and load libraries
####################

# enter for "..." the file path to your desired working directory
setwd("...")


# load the libraries
# if necessary, install the libraries first using install.packages("respectivelibrary name")
library(ggplot2)
library(dplyr)
library(grid)

####################
# Functions written for the analysis
####################

# Siler model surival function with ages x and mortality parameter vector th
CalcSurv<- function(x, th) {
  
  evalInf <- th[1] * (exp(-th[2] * 0.5) - 1) # evaluates to 0 if either the rate or the level parameter is 0
  evalSen <- th[4] * (1 - exp(th[5] * 0.5)) # evaluates to 0 if either the rate or the level parameter is 0
  
  # if infant and senescent mortality is 0
  if(evalInf == 0 & evalSen == 0) {
    surv <- exp(-th[3] * x)
  }
  
  # if senescent mortality is 0
  if(evalSen == 0 & evalInf != 0) {
    surv <- exp(th[1]/th[2] * (exp(-th[2] * x) - 1) - th[3] * x)
  }
  
  # if infant mortality is 0
  if(evalInf == 0 & evalSen != 0) {
    surv <- exp(-th[3] * x + th[4]/th[5] * (1 - exp(th[5] * x)))
  }
  
  # if neither infant nor senescent mortality is 0
  if(evalInf != 0 & evalSen != 0) {
    surv <- exp(th[1]/th[2] * (exp(-th[2] * x) - 1) - th[3] * x + 
                  th[4]/th[5] * (1 - exp(th[5] * x)))
  }
  return(surv)
}

# Siler model surival function squared with ages x and mortality parameter vector th
CalcSurvSqu<- function(x, th) {
  
  evalInf <- th[1] * (exp(-th[2] * 0.5) - 1) # evaluates to 0 if either the rate or the level parameter is 0
  evalSen <- th[4] * (1 - exp(th[5] * 0.5)) # evaluates to 0 if either the rate or the level parameter is 0
  
  # if infant and senescent mortality is 0
  if(evalInf == 0 & evalSen == 0) {
    surv <- (exp(-th[3] * x))^2
  }
  
  # if senescent mortality is 0
  if(evalSen == 0 & evalInf != 0) {
    surv <- (exp(th[1]/th[2] * (exp(-th[2] * x) - 1) - th[3] * x))^2
  }
  
  # if infant mortality is 0
  if(evalInf == 0 & evalSen != 0) {
    surv <- (exp(-th[3] * x + th[4]/th[5] * (1 - exp(th[5] * x))))^2
  }
  
  # if neither infant nor senescent mortality is 0
  if(evalInf != 0 & evalSen != 0) {
    surv <- (exp(th[1]/th[2] * (exp(-th[2] * x) - 1) - th[3] * x + 
                   th[4]/th[5] * (1 - exp(th[5] * x))))^2
  }
  return(surv)
}

# Siler model mortality function with ages x and mortality parameter vector th
CalcMort <-  function(x, th) {
  th[1] *exp(-th[2] * x) + th[3] + th[4] * exp(th[5] * x)
}

# Siler model probablity density function of ages at death
# with ages x and mortality parameter vector th

CalcPdf <- function(x, th) {
  surv <- CalcSurv(x = x, th = th)
  mort <- CalcMort(x = x, th = th)
  return(surv * mort)
}

# Function to create indicator for which lx to retain
# (e.g. when 99% of a cohort is dead, i.e. cutOff = 0.01)
KeeplxInd <- function(lx, cutOff) {
  return(which(lx >= cutOff))
}

# @return PDF output to disk.
ExportPDF <- function (.x, .path, .width, .height) {  # input object contains
  pdf(.path, width = 0.4*.width, height = 0.4*.height,
      useDingbats = FALSE, onefile=TRUE) # avoid problems with missing fonts
  for (i in 1:length(.x)) {
    grid.newpage()
    vp <- viewport(x = 0.5, y = 0.5,
                   width = unit(.width, "cm"),
                   height = unit(.height, "cm"))
    pushViewport(vp)
    
    print(.x[[i]], vp = vp)}
  dev.off()
}

####################
# Run the simulation
####################

# set the parameter values
a0 <- seq(0, 1.5, length = 10)
a1 <- seq(0, 1, length = 10)
c <- c(0, seq(0.005, 0.015, by = 0.002))
b0 <- seq(0, 0.02, length = 30)
b1 <- seq(0, 0.5, length = 30)


# since this runs for a few hours, it makes sense to safe the output and re-load it for further use
# set this indicator object to TRUE for running the analysis, and to FALSE for loading the data from a 
# previous run

runAnalysis <- FALSE 

if(runAnalysis) {
  # create the parameter grid
  grid <- expand.grid(a0, a1, c, b0, b1)
  print(nrow(grid))
  
  grid <- grid %>% as.data.frame() %>% as_data_frame()
  names(grid) <- c("a0", "a1", "c", "b0", "b1")
  
  # create an age vector
  age <- seq(0, 5000, 0.2)
  
  # initialise columns to store the pace measures
  grid$e0 <- grid$tau <- rep(NA, nrow(grid))
  
  # run the simulation
  for (i in 1:nrow(grid)) {
    
    # calculate lx
    lx <- CalcSurv(x = age, th = unlist(grid[i, 1:5]))
    # create indicator which lx to keep
    keepInd <- KeeplxInd(lx, cutOff = 0.001) # to determine upper 
    
    if(length(keepInd) == length(age)) {next()} ## if the lx does not go to 0 in 5000 years, jump to next loop
    
    # calculate life expectancy and shared life expectancy at birth tau
    grid$e0[i] <- integrate(f = CalcSurv, th = unlist(grid[i, 1:5]), lower = 0, upper = age[keepInd[length(keepInd)]])[[1]]
    grid$tau[i] <- integrate(f = CalcSurvSqu, th = unlist(grid[i, 1:5]), lower = 0, upper = age[keepInd[length(keepInd)]])[[1]]
  }
  
  # calculate lbar
  grid <- grid %>% mutate("lbar" = grid$tau/grid$e0) %>%
    filter(!is.na(e0)) %>% droplevels()
  
  # save the output
  saveRDS(grid, "sim.rds")
} else {
  # load the output if it has been saved from before, and define a1 for plotting
  grid <- readRDS("sim.rds")
}


####################
# Plot the output
####################

x_lab    <- expression(italic(e[0]))
y_lab <- expression(italic(bar(l)))
font     <- "Palatino"

# Negative senesence colored by ratio of a0/a1 (this is Fig.1 )
grid  %>% filter(b0 == 0, b1 == 0, a0 != 0, a1 != 0) %>% arrange(a0) %>%
  arrange(-row_number()) %>% mutate(infR = a1/a0) %>% select(infR) %>% 
  round(., 3) %>% unlist(., use.names = F) %>% unique() %>% 
  sort  %>% format(., nsmall = 3) -> labelsNow


grid  %>% filter(b0 == 0, b1 == 0, a0 != 0, a1 != 0) %>% arrange(a0) %>% arrange(-row_number()) %>%
  mutate(infR = a1/a0) %>% mutate(infRFac = as.factor(infR)) %>%
  ggplot() + 
  geom_point(aes(x = e0, y = lbar, color = infRFac), size =2) +
  labs(y = y_lab) + 
  annotate("text", x = 12.5, y = 0.475, label = "(a)", size = 7) +
  theme(axis.title.y = element_text(angle = 0)) + 
  scale_color_discrete(expression(ratio~a[1]~"/"~a[0]), labels = labelsNow) + 
  guides(colour = guide_legend(override.aes = list(size =2, alpha = 1),
                               reverse = F)) +
  theme(axis.ticks.x = element_blank(), 
        axis.title.y = element_text(angle = 0, size = 15, margin = margin(0, 12, 0, 0)),
        axis.text.x = element_blank(), axis.title.x = element_blank()) -> p1

#c
grid  %>% filter(b0 == 0, b1 == 0, a0 != 0, a1 != 0, c != 0) %>% arrange(rev(c)) %>%
  droplevels() %>% mutate(c = as.factor(c)) %>%
  ggplot() + 
  geom_point(aes(x = e0, y = lbar, color = c), size = 2) +
  scale_colour_hue("c") + 
  labs(x = x_lab, y = y_lab) +
  annotate("text", x = 12.5, y = 0.475, label = "(b)", size = 7) +
  guides(colour = guide_legend(override.aes = list(size = 2, alpha = 1),
                               reverse = F)) +
  theme(axis.title.y = element_text(angle = 0, size = 15, margin = margin(0, 12, 0, 0)),
        axis.title.x = element_text(margin = margin(12,0,0,0),size = 15)) -> p2

gp1 <- ggplotGrob(p1)
gp2 <- ggplotGrob(p2)

# Combine the plots
g = rbind(gp1, gp2,size = "first")

# Draw it
#grid.newpage()
pdf(file = "fig1.pdf",width = 10.24,  height = 13.82)
grid.draw(g)
dev.off()

## Positive senesence (this is Fig. 2)
#b0
grid  %>% filter(a0 == 0, a1 == 0, b0 != 0, b1 != 0) %>% arrange(b0) %>%
  arrange(-row_number()) %>% select(b0) %>% unlist(., use.names = F) %>% unique() %>% 
  sort  %>% round(., 4) %>% format(., nsmall = 3) -> labelsNow

grid  %>% filter(a0 == 0, a1 == 0, b0 != 0, b1 != 0) %>% arrange(b0) %>% arrange(-row_number()) %>%
  ggplot() + 
  geom_point(aes(x = e0, y = lbar, color = as.factor(b0)), size =2) + 
  labs(y = y_lab) +
  scale_color_discrete(expression(b[0]), labels = labelsNow) +  
  annotate("text", x = 5.5, y = 0.9, label = "(a)", size = 7) +
  guides(colour = guide_legend(override.aes = list(size =2, alpha = 1),
                               reverse = F)) +
  theme(axis.ticks.x = element_blank(),
        axis.text.x = element_blank(), axis.title.x = element_blank(),
        axis.title.y = element_text(angle = 0, size = 15, margin = margin(0, 12, 0, 0))) -> p1

# b1
grid  %>% filter(a0 == 0, a1 == 0, b0 != 0, b1 != 0) %>% arrange(b1) %>%
  arrange(-row_number()) %>% select(b1) %>% unlist(., use.names = F) %>% unique() %>% 
  sort  %>% round(., 4)  %>% format(., nsmall = 3) -> labelsNow

grid  %>% filter(a0 == 0, a1 == 0, b0 != 0, b1 != 0) %>% arrange(rev(b1)) %>% droplevels() %>%
  ggplot() + 
  geom_point(aes(x = e0, y = lbar, color = as.factor(b1)), size = 2) + 
  labs(y = y_lab) +
  annotate("text", x = 5.5, y = 0.9, label = "(b)", size = 7) +
  scale_colour_discrete(expression(b[1]), labels = labelsNow) + 
  theme(axis.ticks.x = element_blank(),
        axis.text.x = element_blank(), axis.title.x = element_blank(),
        axis.title.y = element_text(angle = 0, size = 15, margin = margin(0, 12, 0, 0))) +
  guides(colour = guide_legend(override.aes = list(size = 2, alpha = 1),
                               reverse = F)) -> p2 
#c
temp <- grid  %>% filter(a0 == 0, a1 == 0, b0 != 0, b1 != 0) %>% arrange(rev(c))
  
ggplot(temp) + 
  geom_point(aes(x = e0, y = lbar, color = as.factor(c)), size = 2) +
  scale_colour_hue("c", labels = format(round(temp$c, 3), nsmall = 3)) + 
  labs(x = x_lab, y = y_lab) +
  annotate("text", x = 5.5, y = 0.9, label = "(c)", size = 7) +
  guides(colour = guide_legend(override.aes = list(size = 2, alpha = 1),
                               reverse = F)) +
  theme(axis.title.x = element_text(margin = margin(12,0,0,0),size = 15),
        axis.title.y = element_text(angle = 0, size = 15, margin = margin(0, 12, 0, 0))) -> p3

rm(temp)

gp1 <- ggplotGrob(p1)
gp2 <- ggplotGrob(p2)
gp3 <- ggplotGrob(p3)

# Combine the plots
g = rbind(gp1, gp2, gp3,size = "first")

# Draw it
#grid.newpage()
pdf(file = "fig2.pdf",width = 9.5,  height = 15.82)
grid.draw(g)
dev.off()

## Bathtub senesence (b0, and b1 var) (this is figure 3)
#b0
a1Now <- a1[8]

grid  %>% filter(a0 == 0.5, a1 == a1Now, c == 0) %>% arrange(b0) %>% arrange(-row_number()) %>%
  ggplot() + 
  geom_point(aes(x = e0, y = lbar, color = as.factor(b0)), size =2) +
  annotate("text", x = 0.8, y = 0.525, label = "(a)", size = 7) +
  scale_colour_hue(expression(b[0]), labels = format(round(b0, 4), nsmall = 3)) + 
  guides(colour = guide_legend(override.aes = list(size =2, alpha = 1),
                               reverse = F)) +
  labs(y = y_lab) +
  theme(axis.ticks.x = element_blank(),
        axis.text.x = element_blank(), axis.title.x = element_blank(),
        axis.title.y = element_text(angle = 0, margin = margin(0,10,0,0), size = 15)) +
  annotate("text", x = 70, y = 0.35, label = "a[0]==0.5~','~a[1]==0.778~','~c==0", parse = T) -> p1
# b1
grid  %>% filter(a0 == 0.5, a1 == a1Now, c == 0) %>% arrange(rev(b1)) %>%
  ggplot() + 
  geom_point(aes(x = e0, y = lbar, color = as.factor(b1)), size = 2) + 
  labs(y = y_lab) +
  annotate("text", x = 0.8, y = 0.525, label = "(b)", size = 7) +
  scale_colour_hue(expression(b[1]), labels = format(round(b1, 3), nsmall = 3)) + 
  theme(axis.title.y = element_text(angle = 0, margin = margin(0,10,0,0), size = 15), axis.title.x = element_text(margin = margin(10,0,0,0),size = 15)) +
  guides(colour = guide_legend(override.aes = list(size = 2, alpha = 1),
                               reverse = F)) +
  annotate("text", x = 70, y = 0.35, label = "a[0]==0.5~','~a[1]==0.778~','~c==0", parse = T) -> p2 
gp1 <- ggplotGrob(p1)
gp2 <- ggplotGrob(p2)

# Combine the plots
g = rbind(gp1, gp2,size = "first")

# Draw it
#grid.newpage()
pdf(file = "fig3.pdf",width = 9.5,  height = 11.82)
grid.draw(g)
dev.off()

## Bathtub senesence (a0, and a1 var) (this is figure 4)
# a0 varies
b0Now = b0[4]
b1Now = b1[8]
cNow = c[1]

grid  %>% filter(b0 == b0Now, b1 == b1Now,  a0 %in% c(a0[3], a0[5], a0[7], a0[9]), a1 != 0, c = cNow) %>% arrange(a0) %>%
  arrange(-row_number()) %>% mutate(infR = a1/a0) %>% select(a1) %>% 
  round(., 3) %>% unlist(., use.names = F) %>% unique() %>% 
  sort  %>% format(., nsmall = 3) -> labelsNow

grid  %>% filter(b0 == b0Now, b1 == b1Now, a0 %in% c(a0[3], a0[5], a0[7], a0[9]), a1 != 0,  c == cNow) %>%
  arrange(a0) %>% arrange(-row_number()) %>%
  mutate(infR = a1/a0) %>% mutate(infRFac = as.factor(infR)) %>%
  ggplot() + 
  geom_line(aes(x=e0, y = lbar, linetype = as.factor(a0)), size = 0.7, col = "#808080") + 
  geom_point(aes(x = e0, y = lbar, color = as.factor(a1)), size = 2) +
  labs(y = y_lab) + 
  theme(axis.title.y = element_text(angle = 0)) + 
  annotate("text", x = 17.5, y = 0.2, label = "b[0]==0.0021~','~b[1]==0.121~','~c==0", parse = T) +
  scale_linetype_manual(expression(a[0]), values = c("dotted", "dotdash", "dashed", "solid"), labels = c("0.3333", "0.667", "1.000", "1.333")) + 
  scale_color_discrete(expression(a[1]), labels = labelsNow) + 
  guides(colour = guide_legend(override.aes = list(size =2, alpha = 1),
                               reverse = F)) +
  theme(axis.ticks.x = element_blank(), axis.title.x = element_text(margin = margin(10,0,0,0),size = 15),
        axis.title.y = element_text(angle = 0, size = 15, margin = margin(0, 12, 0, 0))) -> p1# a1

# Draw it
#grid.newpage()
pdf(file = "fig4.pdf",width = 8.5,  height = 5.82)
grid.draw(p1)
dev.off()
